# Supplementary material for: Numerical and Experimental Validation of Mixing Efficiency in Periodic Disturbance Mixers
Source: Micromachines (Basel). 2021 Sep 14;12(9):1102. doi: 10.3390/mi12091102 (PMC8469598; doi:10.3390/mi12091102)
Supplement: Supplementary file 1 [file micromachines-12-01102-s001.zip]

Archive with 1 entries (1 files):
- micromachines-1364010-supplementary.pdf
